# Supplementary material for: The Endophytic Microbiome of Wild Grapevines Vitis amurensis Rupr. and Vitis coignetiae Pulliat Growing in the Russian Far East
Source: Plants (Basel). 2023 Aug 15;12(16):2952. doi: 10.3390/plants12162952 (PMC10460016; doi:10.3390/plants12162952)
Supplement: Supplementary file 1 [file plants-12-02952-s001.zip]

Archive with 1 entries (1 files):
- plants-2542005-supplementary.xlsx
