# Supplementary material for: The Endophytic Microbiome of Wild Grapevines Vitis amurensis Rupr. and Vitis coignetiae Pulliat Growing in the Russian Far East
Source: Plants (Basel). 2023 Aug 15;12(16):2952. doi: 10.3390/plants12162952 (PMC10460016; doi:10.3390/plants12162952)
Supplement: Supplementary file 1 [file plants-12-02952-s001.zip › plants-2542005-supplementary.xlsx]

## Sheet: Supporting information S1
Supporting information S1. 16S data samples used in analysis
Sample	Plant	Organ material	Year	Season	Species	Article	Raw paired-end reads	Sequences after filtration used in analysis
SRR24918031	Gh	Leaf	2022	Summer	V. amurensis	This article	324479	136013
SRR24918054	Gh	Leaf	2022	Summer	V. amurensis	This article	189302	85485
SRR24917972	Gh	Stem	2022	Summer	V. amurensis	This article	385570	197333
SRR24918002	Gh	Stem	2022	Summer	V. amurensis	This article	368749	194055
SRR24917969	P-1	Leaf	2022	Summer	V. amurensis	This article	539213	360805
SRR24918027	P-1	Leaf	2022	Summer	V. amurensis	This article	456487	257386
SRR24918024	P-1	Stem	2022	Summer	V. amurensis	This article	574828	383640
SRR24917978	P-1	Stem	2022	Summer	V. amurensis	This article	275787	186897
SRR24917958	P-2	Leaf	2022	Summer	V. amurensis	This article	211215	94015
SRR24917956	P-2	Leaf	2022	Summer	V. amurensis	This article	254021	116689
SRR24918053	P-2	Stem	2022	Summer	V. amurensis	This article	289089	155687
SRR24918051	P-2	Stem	2022	Summer	V. amurensis	This article	244155	121590
SRR24918049	P-5	Leaf	2022	Summer	V. amurensis	This article	315465	152611
SRR24918015	P-5	Leaf	2022	Summer	V. amurensis	This article	129868	70483
SRR24918013	P-5	Leaf	2022	Summer	V. amurensis	This article	269719	142985
SRR24918010	P-5	Stem	2022	Summer	V. amurensis	This article	473879	324991
SRR24918042	P-5	Stem	2022	Summer	V. amurensis	This article	432931	285169
SRR24918040	P-5	Stem	2022	Summer	V. amurensis	This article	249637	168933
SRR24917976	P-3	Leaf	2022	Summer	V. amurensis	This article	527900	364065
SRR24917974	P-3	Leaf	2022	Summer	V. amurensis	This article	632210	414302
SRR24917955	P-3	Leaf	2022	Summer	V. amurensis	This article	546027	374314
SRR24917953	P-3	Stem	2022	Summer	V. amurensis	This article	378687	265268
SRR24917951	P-3	Stem	2022	Summer	V. amurensis	This article	576121	335243
SRR24917949	P-3	Stem	2022	Summer	V. amurensis	This article	324920	237399
SRR24918047	M	Leaf	2022	Summer	V. amurensis	This article	288065	133442
SRR24918044	M	Leaf	2022	Summer	V. amurensis	This article	378307	186963
SRR24917997	M	Leaf	2022	Summer	V. amurensis	This article	229279	98984
SRR24917995	M	Stem	2022	Summer	V. amurensis	This article	204769	117696
SRR24918006	M	Stem	2022	Summer	V. amurensis	This article	434341	254113
SRR24918004	M	Stem	2022	Summer	V. amurensis	This article	521617	286603
SRR24918001	P-6	Leaf	2022	Summer	V. amurensis	This article	23060	17014
SRR24917947	P-6	Leaf	2022	Summer	V. amurensis	This article	27780	12839
SRR24917945	P-6	Stem	2022	Summer	V. amurensis	This article	28187	18406
SRR24918067	P-6	Stem	2022	Summer	V. amurensis	This article	12328	845
SRR24918065	P-4	Leaf	2022	Summer	V. amurensis	This article	41586	31630
SRR24917998	P-4	Leaf	2022	Summer	V. amurensis	This article	37201	29254
SRR24918039	P-4	Stem	2022	Summer	V. amurensis	This article	34071	25662
SRR24918037	P-4	Stem	2022	Summer	V. amurensis	This article	25747	19783
SRR24917993	Kh-1	Leaf	2022	Summer	V. amurensis	This article	215937	153952
SRR24917971	Kh-1	Leaf	2022	Summer	V. amurensis	This article	27988	19685
SRR24917968	Kh-1	Stem	2022	Summer	V. amurensis	This article	26324	18920
SRR24917966	Kh-1	Stem	2022	Summer	V. amurensis	This article	30697	22678
SRR24917964	Kh-2	Leaf	2022	Summer	V. amurensis	This article	32129	24866
SRR24918062	Kh-2	Leaf	2022	Summer	V. amurensis	This article	29013	24519
SRR24918060	Kh-2	Stem	2022	Summer	V. amurensis	This article	28621	18818
SRR24918057	Kh-2	Stem	2022	Summer	V. amurensis	This article	32723	22999
SRR24917989	S-Va	Leaf	2022	Summer	V. amurensis	This article	48601	35022
SRR24918036	S-Va	Leaf	2022	Summer	V. amurensis	This article	33578	23688
SRR24918034	S-Va	Stem	2022	Summer	V. amurensis	This article	26362	18918
SRR24918032	S-Va	Stem	2022	Summer	V. amurensis	This article	28980	22974
SRR24918028	S-1	Leaf	2022	Summer	V. coignetiae	This article	33770	23616
SRR24917961	S-1	Leaf	2022	Summer	V. coignetiae	This article	36269	26201
SRR24917963	S-1	Stem	2022	Summer	V. coignetiae	This article	36410	27830
SRR24917981	S-1	Stem	2022	Summer	V. coignetiae	This article	40952	29337
SRR24917983	S-2	Leaf	2022	Summer	V. coignetiae	This article	21636	12904
SRR24917986	S-2	Leaf	2022	Summer	V. coignetiae	This article	23637	14078
SRR24918016	S-2	Stem	2022	Summer	V. coignetiae	This article	94315	58504
SRR24918018	S-2	Stem	2022	Summer	V. coignetiae	This article	14232	10084
SRR24918020	S-3	Leaf	2022	Summer	V. coignetiae	This article	19226	12989
SRR24918022	S-3	Leaf	2022	Summer	V. coignetiae	This article	27843	18640
SRR24918025	S-3	Stem	2022	Summer	V. coignetiae	This article	21402	13523
SRR24917960	S-3	Stem	2022	Summer	V. coignetiae	This article	17856	11245
SRR11242696	V. vinifera-USA	Cane	2018	Autumn	V. vinifera cv. ‘Cabernet Dorsa’	Deyett et al, 2020	122928	540
SRR11242697	V. vinifera-USA	Cane	2018	Autumn	V. vinifera cv. ‘Cabernet Dorsa’	Deyett et al, 2020	137257	424
SRR11242705	V. vinifera-USA	Cane	2017	Autumn	V. vinifera cv. ‘Cabernet Dorsa’	Deyett et al, 2020	337494	20261
SRR11242716	V. vinifera-USA	Cane	2017	Autumn	V. vinifera cv. ‘Cabernet Dorsa’	Deyett et al, 2020	225720	19161
SRR11242727	V. vinifera-USA	Cane	2017	Autumn	V. vinifera cv. ‘Cabernet Dorsa’	Deyett et al, 2020	110550	3907
SRR11242738	V. vinifera-USA	Cane	2017	Autumn	V. vinifera cv. ‘Cabernet Dorsa’	Deyett et al, 2020	311836	16785
SRR11242749	V. vinifera-USA	Cane	2017	Autumn	V. vinifera cv. ‘Cabernet Dorsa’	Deyett et al, 2020	322204	10092
SRR11242771	V. vinifera-USA	Cane	2017	Autumn	V. vinifera cv. ‘Cabernet Dorsa’	Deyett et al, 2020	292635	14832
SRR11242926	V. vinifera-USA	Cane	2017	Autumn	V. vinifera cv. ‘Cabernet Dorsa’	Deyett et al, 2020	417786	15545
SRR11242938	V. vinifera-USA	Cane	2017	Autumn	V. vinifera cv. ‘Cabernet Dorsa’	Deyett et al, 2020	155120	5650
SRR11242695	V. vinifera-USA	Cane	2018	Autumn	V. vinifera cv. ‘Cabernet Dorsa’	Deyett et al, 2020	66017	304
SRR11242698	V. vinifera-USA	Cane	2018	Autumn	V. vinifera cv. ‘Cabernet Dorsa’	Deyett et al, 2020	139316	798
SRR11242699	V. vinifera-USA	Cane	2018	Autumn	V. vinifera cv. ‘Cabernet Dorsa’	Deyett et al, 2020	164563	1073
SRR11242700	V. vinifera-USA	Cane	2018	Autumn	V. vinifera cv. ‘Cabernet Dorsa’	Deyett et al, 2020	82758	750
SRR11242760	V. vinifera-USA	Cane	2017	Autumn	V. vinifera cv. ‘Cabernet Dorsa’	Deyett et al, 2020	180356	8176
SRR11242827	V. vinifera-USA	Cane	2017	Autumn	V. vinifera cv. ‘Cabernet Dorsa’	Deyett et al, 2020	251115	7359
SRR11242893	V. vinifera-USA	Cane	2017	Autumn	V. vinifera cv. ‘Cabernet Dorsa’	Deyett et al, 2020	244287	14036
SRR11242904	V. vinifera-USA	Cane	2017	Autumn	V. vinifera cv. ‘Cabernet Dorsa’	Deyett et al, 2020	171032	17246
SRR11242915	V. vinifera-USA	Cane	2017	Autumn	V. vinifera cv. ‘Cabernet Dorsa’	Deyett et al, 2020	274568	7099
SRR11242937	V. vinifera-USA	Cane	2017	Autumn	V. vinifera cv. ‘Cabernet Dorsa’	Deyett et al, 2020	284485	15364
SRR11242939	V. vinifera-USA	Cane	2017	Autumn	V. vinifera cv. ‘Cabernet Dorsa’	Deyett et al, 2020	321973	15973
SRR11242773	V. vinifera-USA	Cordon	2017	Autumn	V. vinifera cv. ‘Cabernet Dorsa’	Deyett et al, 2020	49817	2705
SRR11242775	V. vinifera-USA	Cordon	2017	Autumn	V. vinifera cv. ‘Cabernet Dorsa’	Deyett et al, 2020	323087	26037
SRR11242776	V. vinifera-USA	Cordon	2017	Autumn	V. vinifera cv. ‘Cabernet Dorsa’	Deyett et al, 2020	347146	21157
SRR11242804	V. vinifera-USA	Cordon	2017	Autumn	V. vinifera cv. ‘Cabernet Dorsa’	Deyett et al, 2020	260346	19650
SRR11242849	V. vinifera-USA	Cordon	2017	Autumn	V. vinifera cv. ‘Cabernet Dorsa’	Deyett et al, 2020	642357	33758
SRR11242860	V. vinifera-USA	Cordon	2017	Autumn	V. vinifera cv. ‘Cabernet Dorsa’	Deyett et al, 2020	252484	11825
SRR11242911	V. vinifera-USA	Cordon	2017	Autumn	V. vinifera cv. ‘Cabernet Dorsa’	Deyett et al, 2020	164219	388
SRR11242913	V. vinifera-USA	Cordon	2018	Autumn	V. vinifera cv. ‘Cabernet Dorsa’	Deyett et al, 2020	120750	948
SRR11242922	V. vinifera-USA	Cordon	2017	Autumn	V. vinifera cv. ‘Cabernet Dorsa’	Deyett et al, 2020	122109	534
SRR11242933	V. vinifera-USA	Cordon	2018	Autumn	V. vinifera cv. ‘Cabernet Dorsa’	Deyett et al, 2020	74772	903
SRR11242935	V. vinifera-USA	Cordon	2018	Autumn	V. vinifera cv. ‘Cabernet Dorsa’	Deyett et al, 2020	306355	2813
SRR11242936	V. vinifera-USA	Cordon	2018	Autumn	V. vinifera cv. ‘Cabernet Dorsa’	Deyett et al, 2020	218123	5201
SRR11242774	V. vinifera-USA	Cordon	2017	Autumn	V. vinifera cv. ‘Cabernet Dorsa’	Deyett et al, 2020	483804	41779
SRR11242782	V. vinifera-USA	Cordon	2017	Autumn	V. vinifera cv. ‘Cabernet Dorsa’	Deyett et al, 2020	395137	33832
SRR11242793	V. vinifera-USA	Cordon	2017	Autumn	V. vinifera cv. ‘Cabernet Dorsa’	Deyett et al, 2020	147913	7240
SRR11242815	V. vinifera-USA	Cordon	2017	Autumn	V. vinifera cv. ‘Cabernet Dorsa’	Deyett et al, 2020	188182	13050
SRR11242826	V. vinifera-USA	Cordon	2017	Autumn	V. vinifera cv. ‘Cabernet Dorsa’	Deyett et al, 2020	197474	14613
SRR11242838	V. vinifera-USA	Cordon	2017	Autumn	V. vinifera cv. ‘Cabernet Dorsa’	Deyett et al, 2020	230498	16048
SRR11242871	V. vinifera-USA	Cordon	2017	Autumn	V. vinifera cv. ‘Cabernet Dorsa’	Deyett et al, 2020	280608	8949
SRR11242882	V. vinifera-USA	Cordon	2017	Autumn	V. vinifera cv. ‘Cabernet Dorsa’	Deyett et al, 2020	244757	10237
SRR11242931	V. vinifera-USA	Cordon	2018	Autumn	V. vinifera cv. ‘Cabernet Dorsa’	Deyett et al, 2020	97908	1135
SRR11242932	V. vinifera-USA	Cordon	2018	Autumn	V. vinifera cv. ‘Cabernet Dorsa’	Deyett et al, 2020	164325	1912
SRR11242934	V. vinifera-USA	Cordon	2018	Autumn	V. vinifera cv. ‘Cabernet Dorsa’	Deyett et al, 2020	489267	515
ERR1171012	V. vinifera-Germany	Trunk	2013	Autumn	V. vinifera cv. ‘Syrah’	Faist et al, 2016	51062	142
ERR1171013	V. vinifera-Germany	Trunk	2013	Autumn	V. vinifera cv. ‘Syrah’	Faist et al, 2016	80330	372
ERR1171014	V. vinifera-Germany	Trunk	2013	Autumn	V. vinifera cv. ‘Syrah’	Faist et al, 2016	55961	185
ERR1171017	V. vinifera-Germany	Trunk	2013	Autumn	V. vinifera cv. ‘Syrah’	Faist et al, 2016	73059	241
ERR1171059	V. vinifera-Germany	Trunk	2014	Spring	V. vinifera cv. ‘Syrah’	Faist et al, 2016	38551	315
ERR1171060	V. vinifera-Germany	Trunk	2014	Spring	V. vinifera cv. ‘Syrah’	Faist et al, 2016	40755	318
ERR1171061	V. vinifera-Germany	Trunk	2014	Spring	V. vinifera cv. ‘Syrah’	Faist et al, 2016	110401	1031
ERR1171062	V. vinifera-Germany	Trunk	2014	Spring	V. vinifera cv. ‘Syrah’	Faist et al, 2016	101243	833
ERR1171063	V. vinifera-Germany	Trunk	2014	Spring	V. vinifera cv. ‘Syrah’	Faist et al, 2016	113565	404
ERR1171064	V. vinifera-Germany	Trunk	2014	Spring	V. vinifera cv. ‘Syrah’	Faist et al, 2016	170426	535
ERR1171083	V. vinifera-Germany	Cane	2014	Spring	V. vinifera cv. ‘Syrah’	Faist et al, 2016	68427	521
ERR1171084	V. vinifera-Germany	Cane	2014	Spring	V. vinifera cv. ‘Syrah’	Faist et al, 2016	30368	257
ERR1171086	V. vinifera-Germany	Cane	2014	Spring	V. vinifera cv. ‘Syrah’	Faist et al, 2016	79762	211
ERR1171087	V. vinifera-Germany	Cane	2014	Spring	V. vinifera cv. ‘Syrah’	Faist et al, 2016	78569	314
ERR1171088	V. vinifera-Germany	Cane	2014	Spring	V. vinifera cv. ‘Syrah’	Faist et al, 2016	59901	187

## Sheet: Supporting information S2
Supporting information S2. ITS data samples used in analysis
Sample	Plant	Organ material	Year	Season	Species	Article	Raw paired-end reads	Sequences after filtration used in analysis
SRR24918026	Gh	Leaf	2022	Summer	V. amurensis	This article	25201	3063
SRR24918011	Gh	Leaf	2022	Summer	V. amurensis	This article	18020	2121
SRR24918045	Gh	Stem	2022	Summer	V. amurensis	This article	17974	3033
SRR24917999	Gh	Stem	2022	Summer	V. amurensis	This article	12908	1281
SRR24918058	P-1	Leaf	2022	Summer	V. amurensis	This article	111206	30857
SRR24918030	P-1	Leaf	2022	Summer	V. amurensis	This article	92350	26142
SRR24917979	P-1	Stem	2022	Summer	V. amurensis	This article	88052	17186
SRR24917959	P-1	Stem	2022	Summer	V. amurensis	This article	88037	15422
SRR24917957	P-2	Leaf	2022	Summer	V. amurensis	This article	89450	34673
SRR24918055	P-2	Leaf	2022	Summer	V. amurensis	This article	92091	36455
SRR24918052	P-2	Stem	2022	Summer	V. amurensis	This article	105854	41597
SRR24918050	P-2	Stem	2022	Summer	V. amurensis	This article	78464	32655
SRR24918048	P-5	Leaf	2022	Summer	V. amurensis	This article	81739	13219
SRR24918014	P-5	Leaf	2022	Summer	V. amurensis	This article	84846	13976
SRR24918012	P-5	Leaf	2022	Summer	V. amurensis	This article	90292	13979
SRR24918009	P-5	Stem	2022	Summer	V. amurensis	This article	64675	8422
SRR24918041	P-5	Stem	2022	Summer	V. amurensis	This article	53005	6205
SRR24917977	P-5	Stem	2022	Summer	V. amurensis	This article	65605	7658
SRR24917975	P-3	Leaf	2022	Summer	V. amurensis	This article	114453	29155
SRR24917973	P-3	Leaf	2022	Summer	V. amurensis	This article	89284	24055
SRR24917954	P-3	Leaf	2022	Summer	V. amurensis	This article	102846	27438
SRR24917952	P-3	Stem	2022	Summer	V. amurensis	This article	114252	30733
SRR24917950	P-3	Stem	2022	Summer	V. amurensis	This article	94740	21816
SRR24917948	P-3	Stem	2022	Summer	V. amurensis	This article	80180	20231
SRR24918046	M	Leaf	2022	Summer	V. amurensis	This article	89564	18954
SRR24918043	M	Leaf	2022	Summer	V. amurensis	This article	78374	15785
SRR24917996	M	Leaf	2022	Summer	V. amurensis	This article	72259	13852
SRR24918007	M	Stem	2022	Summer	V. amurensis	This article	58144	10932
SRR24918005	M	Stem	2022	Summer	V. amurensis	This article	49489	9070
SRR24918003	M	Stem	2022	Summer	V. amurensis	This article	28743	4973
SRR24918000	P-6	Leaf	2022	Summer	V. amurensis	This article	46499	15274
SRR24917946	P-6	Leaf	2022	Summer	V. amurensis	This article	44670	12905
SRR24918068	P-6	Stem	2022	Summer	V. amurensis	This article	85963	23803
SRR24918066	P-6	Stem	2022	Summer	V. amurensis	This article	54141	18926
SRR24918064	P-4	Leaf	2022	Summer	V. amurensis	This article	61167	12867
SRR24918056	P-4	Leaf	2022	Summer	V. amurensis	This article	53086	11013
SRR24918038	P-4	Stem	2022	Summer	V. amurensis	This article	87553	24777
SRR24917994	P-4	Stem	2022	Summer	V. amurensis	This article	73673	21036
SRR24917992	Kh-1	Leaf	2022	Summer	V. amurensis	This article	71604	21355
SRR24917970	Kh-1	Leaf	2022	Summer	V. amurensis	This article	66842	20035
SRR24917967	Kh-1	Stem	2022	Summer	V. amurensis	This article	26762	6870
SRR24917965	Kh-1	Stem	2022	Summer	V. amurensis	This article	60309	16048
SRR24918063	Kh-2	Leaf	2022	Summer	V. amurensis	This article	91796	19560
SRR24918061	Kh-2	Leaf	2022	Summer	V. amurensis	This article	91373	20486
SRR24918059	Kh-2	Stem	2022	Summer	V. amurensis	This article	29103	9474
SRR24917990	Kh-2	Stem	2022	Summer	V. amurensis	This article	48507	14215
SRR24917988	S-Va	Leaf	2022	Summer	V. amurensis	This article	49185	9678
SRR24918035	S-Va	Leaf	2022	Summer	V. amurensis	This article	72617	13525
SRR24918033	S-Va	Stem	2022	Summer	V. amurensis	This article	47511	7504
SRR24917991	S-Va	Stem	2022	Summer	V. amurensis	This article	44622	6865
SRR24918029	S-1	Leaf	2022	Summer	V. coignetiae	This article	77881	9604
SRR24917962	S-1	Leaf	2022	Summer	V. coignetiae	This article	117871	14586
SRR24917980	S-1	Stem	2022	Summer	V. coignetiae	This article	66082	7237
SRR24917982	S-1	Stem	2022	Summer	V. coignetiae	This article	60852	5806
SRR24917984	S-2	Leaf	2022	Summer	V. coignetiae	This article	71222	29161
SRR24917987	S-2	Leaf	2022	Summer	V. coignetiae	This article	85405	36053
SRR24918017	S-2	Stem	2022	Summer	V. coignetiae	This article	65097	23064
SRR24918019	S-2	Stem	2022	Summer	V. coignetiae	This article	76616	26923
SRR24918021	S-3	Leaf	2022	Summer	V. coignetiae	This article	92851	26306
SRR24918023	S-3	Leaf	2022	Summer	V. coignetiae	This article	92162	25086
SRR24917985	S-3	Stem	2022	Summer	V. coignetiae	This article	12180	3858
SRR24918008	S-3	Stem	2022	Summer	V. coignetiae	This article	47964	12588
SRR11242828	V. vinifera-USA	Cordon	2017	Autumn	V. vinifera cv. ‘Cabernet Dorsa’	Deyett et al, 2020	156695	98206
SRR11242829	V. vinifera-USA	Cordon	2017	Autumn	V. vinifera cv. ‘Cabernet Dorsa’	Deyett et al, 2020	7113	4281
SRR11242830	V. vinifera-USA	Cordon	2017	Autumn	V. vinifera cv. ‘Cabernet Dorsa’	Deyett et al, 2020	24577	14872
SRR11242831	V. vinifera-USA	Cordon	2017	Autumn	V. vinifera cv. ‘Cabernet Dorsa’	Deyett et al, 2020	8636	4975
SRR11242832	V. vinifera-USA	Cordon	2017	Autumn	V. vinifera cv. ‘Cabernet Dorsa’	Deyett et al, 2020	2652	1400
SRR11242833	V. vinifera-USA	Cordon	2017	Autumn	V. vinifera cv. ‘Cabernet Dorsa’	Deyett et al, 2020	6664	4010
SRR11242834	V. vinifera-USA	Cordon	2017	Autumn	V. vinifera cv. ‘Cabernet Dorsa’	Deyett et al, 2020	1987	1258
SRR11242835	V. vinifera-USA	Cordon	2017	Autumn	V. vinifera cv. ‘Cabernet Dorsa’	Deyett et al, 2020	4208	2651
SRR11242836	V. vinifera-USA	Cordon	2017	Autumn	V. vinifera cv. ‘Cabernet Dorsa’	Deyett et al, 2020	3356	1965
SRR11242837	V. vinifera-USA	Cordon	2017	Autumn	V. vinifera cv. ‘Cabernet Dorsa’	Deyett et al, 2020	7124	4271
SRR11242839	V. vinifera-USA	Cordon	2017	Autumn	V. vinifera cv. ‘Cabernet Dorsa’	Deyett et al, 2020	3887	2497
SRR11242840	V. vinifera-USA	Cordon	2017	Autumn	V. vinifera cv. ‘Cabernet Dorsa’	Deyett et al, 2020	8816	4673
SRR11242841	V. vinifera-USA	Cordon	2017	Autumn	V. vinifera cv. ‘Cabernet Dorsa’	Deyett et al, 2020	923	425
SRR11242842	V. vinifera-USA	Cordon	2017	Autumn	V. vinifera cv. ‘Cabernet Dorsa’	Deyett et al, 2020	4538	2768
SRR11242843	V. vinifera-USA	Cane	2017	Autumn	V. vinifera cv. ‘Cabernet Dorsa’	Deyett et al, 2020	25968	17005
SRR11242844	V. vinifera-USA	Cane	2017	Autumn	V. vinifera cv. ‘Cabernet Dorsa’	Deyett et al, 2020	2997	1849
SRR11242845	V. vinifera-USA	Cane	2017	Autumn	V. vinifera cv. ‘Cabernet Dorsa’	Deyett et al, 2020	5854	3578
SRR11242846	V. vinifera-USA	Cane	2017	Autumn	V. vinifera cv. ‘Cabernet Dorsa’	Deyett et al, 2020	10734	6440
SRR11242847	V. vinifera-USA	Cane	2017	Autumn	V. vinifera cv. ‘Cabernet Dorsa’	Deyett et al, 2020	4432	2690
SRR11242848	V. vinifera-USA	Cane	2017	Autumn	V. vinifera cv. ‘Cabernet Dorsa’	Deyett et al, 2020	11752	7467
SRR11242850	V. vinifera-USA	Cane	2017	Autumn	V. vinifera cv. ‘Cabernet Dorsa’	Deyett et al, 2020	33453	20676
SRR11242851	V. vinifera-USA	Cane	2017	Autumn	V. vinifera cv. ‘Cabernet Dorsa’	Deyett et al, 2020	9654	5879
SRR11242852	V. vinifera-USA	Cane	2017	Autumn	V. vinifera cv. ‘Cabernet Dorsa’	Deyett et al, 2020	29711	19139
SRR11242853	V. vinifera-USA	Cane	2017	Autumn	V. vinifera cv. ‘Cabernet Dorsa’	Deyett et al, 2020	3048	1929
SRR11242854	V. vinifera-USA	Cane	2017	Autumn	V. vinifera cv. ‘Cabernet Dorsa’	Deyett et al, 2020	5553	3392
SRR11242855	V. vinifera-USA	Cane	2017	Autumn	V. vinifera cv. ‘Cabernet Dorsa’	Deyett et al, 2020	24108	14616
SRR11242856	V. vinifera-USA	Cane	2017	Autumn	V. vinifera cv. ‘Cabernet Dorsa’	Deyett et al, 2020	8530	5200
SRR11242857	V. vinifera-USA	Cane	2017	Autumn	V. vinifera cv. ‘Cabernet Dorsa’	Deyett et al, 2020	6233	3534
SRR11242858	V. vinifera-USA	Cane	2017	Autumn	V. vinifera cv. ‘Cabernet Dorsa’	Deyett et al, 2020	10625	5980

## Sheet: Supporting information S3
Supporting information S3. 16S data's NMDS ordination plot of V. amurensis and V. coignetiae plant samples

## Sheet: Supporting information S4
Supporting information S4. Intersections in 16S metagenome data of V. amurensis plant samples
Taxa of genus level	Where present
g__Acidocella	Gh
g__Parabacteroides	Gh
g__[Ruminococcus]_torques_group	Gh, M, P-1, Kh-2
o__Gaiellales	Gh, M, P-1, P-2, P-3, P-4, P-5
o__Acidobacteriales	Gh, M, P-1, P-2, P-3, P-4, P-5
g__Asinibacterium	Gh, M, P-1, P-2, P-3, P-4, P-5, Kh-1
g__Noviherbaspirillum	Gh, M, P-1, P-2, P-3, P-4, P-5, Kh-1
g__Empedobacter	Gh, M, P-1, P-2, P-3, P-4, P-5, Kh-1
f__Beijerinckiaceae	Gh, M, P-1, P-2, P-3, P-4, P-5, Kh-1
g__Pantoea	Gh, M, P-1, P-2, P-3, P-4, P-5, P-6, Kh-1, Kh-2
g__Neochlamydia	Gh, M, P-1, P-2, P-3, P-4, P-5, P-6, Kh-1, Kh-2
g__Deinococcus	Gh, M, P-1, P-2, P-3, P-4, P-5, P-6, Kh-1, Kh-2
g__Fibrella	Gh, M, P-1, P-2, P-3, P-4, P-5, P-6, Kh-1, Kh-2
g__Granulicatella	Gh, M, P-1, P-2, P-3, P-4, P-5, P-6, Kh-1, Kh-2
g__Ralstonia	Gh, M, P-1, P-2, P-3, P-5
g__Variovorax	Gh, M, P-1, P-2, P-3, P-5
g__Ampullimonas	Gh, M, P-1, P-2, P-3, P-5
g__Cytophaga	Gh, M, P-1, P-2, P-3, P-5
o__Enterobacterales	Gh, M, P-1, P-2, P-3, P-5
g__67-14	Gh, M, P-1, P-2, P-3, P-5, Kh-1
g__Geodermatophilus	Gh, M, P-1, P-2, P-3, P-5, Kh-1
g__Undibacterium	Gh, M, P-1, P-2, P-3, P-5, Kh-1, Kh-2
g__Edaphobaculum	Gh, M, P-1, P-2, P-3, P-5, Kh-1, Kh-2
g__Devosia	Gh, M, P-1, P-2, P-3, P-5, Kh-2
f__Microscillaceae	Gh, M, P-1, P-2, P-3, P-5, P-6
g__Dermacoccus	Gh, M, P-1, P-2, P-3, P-5, P-6, Kh-1, Kh-2
f__Lachnospiraceae	Gh, M, P-1, P-2, P-4, P-5
g__Veillonella	Gh, M, P-1, P-2, P-4, P-5, Kh-1, Kh-2
g__Fenollaria	Gh, M, P-1, P-2, P-4, P-5, Kh-1, Kh-2
g__Varibaculum	Gh, M, P-1, P-2, P-4, P-5, Kh-1, Kh-2
g__Bacteroides	Gh, M, P-1, P-2, P-4, P-5, Kh-2
f__Bacillaceae	Gh, M, P-1, P-2, P-4, P-5, Kh-2
f__Rhizobiales_Incertae_Sedis	Gh, M, P-1, P-2, P-5
g__Kytococcus	Gh, M, P-1, P-2, P-5, Kh-1, Kh-2
g__Lautropia	Gh, M, P-1, P-2, P-5, P-6, Kh-2
g__Xanthomonas	Gh, M, P-1, P-3, P-4, P-5, Kh-1
g__Dyadobacter	Gh, M, P-1, P-3, P-5, Kh-1
g__Microbacterium	Gh, M, P-2, P-3, P-4, P-5, P-6, Kh-1, Kh-2
g__Caulobacter	Gh, M, P-2, P-3, P-4, P-5, P-6, Kh-1, Kh-2
g__Moraxella	Gh, M, P-2, P-4, P-5, Kh-1, Kh-2
g__Delftia	Gh, M, P-2, P-5, Kh-1, Kh-2
g__Gaiella	Gh, M, P-2, P-5, Kh-2
g__Prevotella	Gh, M, P-2, P-6
g__Rubrivirga	Gh, M, P-3
f__Steroidobacteraceae	Gh, M, P-5, P-6
f__Beggiatoaceae	Gh, M, S-Va, P-1, P-2, P-3, P-4, P-5, Kh-1
g__P3OB-42	Gh, M, S-Va, P-1, P-2, P-3, P-4, P-5, Kh-1
g__Curtobacterium	Gh, M, S-Va, P-1, P-2, P-3, P-4, P-5, Kh-1, Kh-2
g__Actinomycetospora	Gh, M, S-Va, P-1, P-2, P-3, P-4, P-5, Kh-1, Kh-2
g__Acidiphilium	Gh, M, S-Va, P-1, P-2, P-3, P-4, P-5, Kh-1, Kh-2
f__Xanthobacteraceae	Gh, M, S-Va, P-1, P-2, P-3, P-4, P-5, P-6, Kh-1
g__Brevibacterium	Gh, M, S-Va, P-1, P-2, P-3, P-4, P-5, P-6, Kh-1
g__Escherichia-Shigella	Gh, M, S-Va, P-1, P-2, P-3, P-4, P-5, P-6, Kh-1, Kh-2
g__Hymenobacter	Gh, M, S-Va, P-1, P-2, P-3, P-4, P-5, P-6, Kh-1, Kh-2
g__Sphingomonas	Gh, M, S-Va, P-1, P-2, P-3, P-4, P-5, P-6, Kh-1, Kh-2
g__Pseudomonas	Gh, M, S-Va, P-1, P-2, P-3, P-4, P-5, P-6, Kh-1, Kh-2
g__Methylobacterium-Methylorubrum	Gh, M, S-Va, P-1, P-2, P-3, P-4, P-5, P-6, Kh-1, Kh-2
g__Massilia	Gh, M, S-Va, P-1, P-2, P-3, P-4, P-5, P-6, Kh-1, Kh-2
f__Comamonadaceae	Gh, M, S-Va, P-1, P-2, P-3, P-4, P-5, P-6, Kh-1, Kh-2
g__Cutibacterium	Gh, M, S-Va, P-1, P-2, P-3, P-4, P-5, P-6, Kh-1, Kh-2
g__Staphylococcus	Gh, M, S-Va, P-1, P-2, P-3, P-4, P-5, P-6, Kh-1, Kh-2
g__Corynebacterium	Gh, M, S-Va, P-1, P-2, P-3, P-4, P-5, P-6, Kh-1, Kh-2
g__Sediminibacterium	Gh, M, S-Va, P-1, P-2, P-3, P-4, P-5, P-6, Kh-1, Kh-2
f__Microbacteriaceae	Gh, M, S-Va, P-1, P-2, P-3, P-4, P-5, P-6, Kh-1, Kh-2
g__Polaromonas	Gh, M, S-Va, P-1, P-2, P-3, P-4, P-5, P-6, Kh-1, Kh-2
g__Allorhizobium-Neorhizobium-Pararhizobium-Rhizobium	Gh, M, S-Va, P-1, P-2, P-3, P-4, P-5, P-6, Kh-1, Kh-2
g__Marmoricola	Gh, M, S-Va, P-1, P-2, P-3, P-4, P-5, P-6, Kh-1, Kh-2
g__Spirosoma	Gh, M, S-Va, P-1, P-2, P-3, P-4, P-5, P-6, Kh-1, Kh-2
g__Aquabacterium	Gh, M, S-Va, P-1, P-2, P-3, P-4, P-5, P-6, Kh-1, Kh-2
g__Chryseobacterium	Gh, M, S-Va, P-1, P-2, P-3, P-4, P-5, P-6, Kh-1, Kh-2
g__Acinetobacter	Gh, M, S-Va, P-1, P-2, P-3, P-4, P-5, P-6, Kh-1, Kh-2
g__1174-901-12	Gh, M, S-Va, P-1, P-2, P-3, P-4, P-5, P-6, Kh-1, Kh-2
g__Nocardioides	Gh, M, S-Va, P-1, P-2, P-3, P-4, P-5, P-6, Kh-1, Kh-2
f__Enterobacteriaceae	Gh, M, S-Va, P-1, P-2, P-3, P-4, P-5, P-6, Kh-1, Kh-2
g__Brevundimonas	Gh, M, S-Va, P-1, P-2, P-3, P-4, P-5, P-6, Kh-1, Kh-2
g__Bacillus	Gh, M, S-Va, P-1, P-2, P-3, P-4, P-5, P-6, Kh-1, Kh-2
g__Lawsonella	Gh, M, S-Va, P-1, P-2, P-3, P-4, P-5, P-6, Kh-1, Kh-2
g__Novosphingobium	Gh, M, S-Va, P-1, P-2, P-3, P-4, P-5, P-6, Kh-1, Kh-2
g__Micrococcus	Gh, M, S-Va, P-1, P-2, P-3, P-4, P-5, P-6, Kh-1, Kh-2
g__Enhydrobacter	Gh, M, S-Va, P-1, P-2, P-3, P-4, P-5, P-6, Kh-1, Kh-2
f__Caulobacteraceae	Gh, M, S-Va, P-1, P-2, P-3, P-4, P-5, P-6, Kh-1, Kh-2
g__Peptoniphilus	Gh, M, S-Va, P-1, P-2, P-3, P-4, P-5, P-6, Kh-1, Kh-2
g__Roseomonas	Gh, M, S-Va, P-1, P-2, P-3, P-4, P-5, P-6, Kh-1, Kh-2
g__Burkholderia-Caballeronia-Paraburkholderia	Gh, M, S-Va, P-1, P-2, P-3, P-4, P-5, P-6, Kh-1, Kh-2
g__Lactobacillus	Gh, M, S-Va, P-1, P-2, P-3, P-4, P-5, P-6, Kh-1, Kh-2
g__Dechloromonas	Gh, M, S-Va, P-1, P-2, P-3, P-4, P-5, P-6, Kh-1, Kh-2
g__Curvibacter	Gh, M, S-Va, P-1, P-2, P-3, P-4, P-5, P-6, Kh-1, Kh-2
g__Nakamurella	Gh, M, S-Va, P-1, P-2, P-3, P-4, P-5, P-6, Kh-1, Kh-2
f__Sphingomonadaceae	Gh, M, S-Va, P-1, P-2, P-3, P-4, P-5, P-6, Kh-1, Kh-2
c__Alphaproteobacteria	Gh, M, S-Va, P-1, P-2, P-3, P-4, P-5, P-6, Kh-1, Kh-2
f__Acetobacteraceae	Gh, M, S-Va, P-1, P-2, P-3, P-4, P-5, P-6, Kh-1, Kh-2
g__Acidibacter	Gh, M, S-Va, P-1, P-2, P-3, P-4, P-5, P-6, Kh-1, Kh-2
f__Neisseriaceae	Gh, M, S-Va, P-1, P-2, P-3, P-4, P-5, P-6, Kh-1, Kh-2
g__Halomonas	Gh, M, S-Va, P-1, P-2, P-3, P-4, P-5, P-6, Kh-1, Kh-2
g__Anaerobacillus	Gh, M, S-Va, P-1, P-2, P-3, P-4, P-5, P-6, Kh-1, Kh-2
f__Micrococcaceae	Gh, M, S-Va, P-1, P-2, P-3, P-4, P-5, P-6, Kh-1, Kh-2
g__Mycobacterium	Gh, M, S-Va, P-1, P-2, P-3, P-4, P-5, P-6, Kh-1, Kh-2
g__Cavicella	Gh, M, S-Va, P-1, P-2, P-3, P-4, P-5, P-6, Kh-1, Kh-2
g__37-13	Gh, M, S-Va, P-1, P-2, P-3, P-4, P-5, P-6, Kh-1, Kh-2
g__Haemophilus	Gh, M, S-Va, P-1, P-2, P-3, P-4, P-5, P-6, Kh-1, Kh-2
g__Neisseria	Gh, M, S-Va, P-1, P-2, P-3, P-4, P-5, P-6, Kh-1, Kh-2
f__Chitinophagaceae	Gh, M, S-Va, P-1, P-2, P-3, P-4, P-5, P-6, Kh-1, Kh-2
g__Paracoccus	Gh, M, S-Va, P-1, P-2, P-3, P-4, P-5, P-6, Kh-1, Kh-2
g__Rhodococcus	Gh, M, S-Va, P-1, P-2, P-3, P-4, P-5, P-6, Kh-1, Kh-2
g__Gordonia	Gh, M, S-Va, P-1, P-2, P-3, P-4, P-5, P-6, Kh-1, Kh-2
g__Sulfuritalea	Gh, M, S-Va, P-1, P-2, P-3, P-4, P-5, P-6, Kh-2
g__Bradyrhizobium	Gh, M, S-Va, P-1, P-2, P-3, P-4, P-5, P-6, Kh-2
g__Psychrobacter	Gh, M, S-Va, P-1, P-2, P-3, P-4, P-5, P-6, Kh-2
f__Sporichthyaceae	Gh, M, S-Va, P-1, P-2, P-3, P-4, P-5, P-6, Kh-2
p__Desulfobacterota	Gh, M, S-Va, P-1, P-2, P-3, P-4, P-5, P-6, Kh-2
g__SAR324_clade(Marine_group_B)	Gh, M, S-Va, P-1, P-2, P-3, P-4, P-5, P-6, Kh-2
g__Duganella	Gh, M, S-Va, P-1, P-2, P-3, P-5, Kh-1
f__Erwiniaceae	Gh, M, S-Va, P-1, P-2, P-3, P-5, Kh-1
g__Reyranella	Gh, M, S-Va, P-1, P-2, P-3, P-5, P-6
g__Paenibacillus	Gh, M, S-Va, P-1, P-2, P-3, P-5, P-6, Kh-1
f__Oxalobacteraceae	Gh, M, S-Va, P-1, P-2, P-3, P-5, P-6, Kh-1
g__Ellin6067	Gh, M, S-Va, P-1, P-2, P-3, P-5, P-6, Kh-1
g__Stenotrophomonas	Gh, M, S-Va, P-1, P-2, P-3, P-5, P-6, Kh-1, Kh-2
g__Streptococcus	Gh, M, S-Va, P-1, P-2, P-3, P-5, P-6, Kh-1, Kh-2
g__Actinomyces	Gh, M, S-Va, P-1, P-2, P-3, P-5, P-6, Kh-1, Kh-2
f__Intrasporangiaceae	Gh, M, S-Va, P-1, P-2, P-3, P-5, P-6, Kh-1, Kh-2
g__Heliimonas	Gh, M, S-Va, P-1, P-2, P-3, P-5, P-6, Kh-1, Kh-2
g__TRA3-20	Gh, M, S-Va, P-1, P-2, P-3, P-5, P-6, Kh-2
g__Gemella	Gh, M, S-Va, P-1, P-2, P-4, P-5, P-6, Kh-1, Kh-2
f__Yersiniaceae	Gh, M, S-Va, P-1, P-2, P-4, P-5, P-6, Kh-1, Kh-2
f__Rhizobiaceae	Gh, M, S-Va, P-1, P-2, P-4, P-5, P-6, Kh-2
g__Enterococcus	Gh, M, S-Va, P-1, P-2, P-4, P-5, P-6, Kh-2
g__Oceanisphaera	Gh, M, S-Va, P-1, P-2, P-5, Kh-2
g__Aureimonas	Gh, M, S-Va, P-1, P-3, P-4, P-5, P-6, Kh-1, Kh-2
f__Rhodobacteraceae	Gh, M, S-Va, P-2, P-3, P-4, P-5, P-6, Kh-1, Kh-2
g__Pedomicrobium	Gh, M, S-Va, P-2, P-5
g__Afipia	Gh, M, S-Va, P-2, P-5, Kh-1
g__Clostridia_vadinBB60_group	Gh, P-1
g__Rikenellaceae_RC9_gut_group	Gh, P-1
g__Phascolarctobacterium	Gh, P-1
g__Candidatus_Cardinium	Gh, P-1, P-2
g__Phyllobacterium	Gh, P-1, P-2
g__Flavobacterium	Gh, P-1, P-2, P-3, P-4, P-5, Kh-1
g__UCG-005	Gh, P-1, P-2, P-3, P-5
g__Abiotrophia	Gh, P-1, P-2, P-4, P-5, P-6, Kh-1, Kh-2
o__Bacillales	Gh, P-1, P-2, P-5
g__Clostridia_UCG-014	Gh, P-1, P-2, P-5, Kh-1, Kh-2
g__Solirubrobacter	Gh, P-1, P-3, P-5, Kh-1, Kh-2
g__Sporosarcina	Gh, P-1, P-6, Kh-2
g__Streptomyces	Gh, P-2, P-3, P-5, P-6, Kh-1
g__Turicibacter	Gh, P-2, P-5
g__Paenalcaligenes	Gh, S-Va, P-1, P-2, P-4, P-6, Kh-1, Kh-2
g__Proteus	Gh, S-Va, P-1, P-4, P-5, P-6, Kh-1, Kh-2
g__Pseudonocardia	Gh, S-Va, P-2, P-3, P-5, P-6
g__Salinicoccus	Gh, S-Va, P-2, P-4, P-5, P-6, Kh-1, Kh-2
g__Aeromonas	Gh, S-Va, P-2, P-5, P-6, Kh-1
f__Myxococcaceae	Gh, S-Va, P-3, P-4
g__KD4-96	Gh, S-Va, P-6
f__Aeromonadaceae	Kh-1
o__Aeromonadales	Kh-1
o__Vicinamibacterales	Kh-2
f__Geodermatophilaceae	M
f__Methylopilaceae	M
g__Ammoniphilus	M
f__Simkaniaceae	M, P-1
f__Nocardioidaceae	M, P-1, P-2, P-3, P-4, P-5, P-6, Kh-1, Kh-2
g__Modestobacter	M, P-1, P-2, P-3, P-5, P-6, Kh-1
g__Amnibacterium	M, P-1, P-2, P-4, Kh-1
g__Pseudogracilibacillus	M, P-1, P-2, P-6
g__Abditibacterium	M, P-1, P-3, P-4, P-5, P-6, Kh-1, Kh-2
g__Mucilaginibacter	M, P-1, P-3, P-5
g__Serratia	M, P-2, Kh-1
g__Comamonas	M, P-2, P-5, Kh-1, Kh-2
g__Rickettsia	M, P-3, P-4, P-5
g__Microvirga	M, P-3, P-5
g__Pseudoxanthomonas	M, P-3, P-5, Kh-2
g__Pedobacter	M, S-Va, P-1, P-2, P-3, P-4, P-5, P-6
g__DSSD61	M, S-Va, P-1, P-2, P-3, P-4, P-5, P-6
g__Kineococcus	M, S-Va, P-1, P-2, P-3, P-4, P-5, P-6, Kh-1, Kh-2
g__Klenkia	M, S-Va, P-1, P-2, P-3, P-4, P-5, P-6, Kh-1, Kh-2
g__Skermanella	M, S-Va, P-1, P-2, P-3, P-5, Kh-1
g__Blastococcus	M, S-Va, P-1, P-2, P-3, P-5, P-6, Kh-1
g__Herbaspirillum	M, S-Va, P-1, P-2, P-5, Kh-1
g__Quadrisphaera	M, S-Va, P-1, P-3, P-4, P-5, P-6, Kh-1
g__Clavibacter	M, S-Va, P-1, P-3, P-4, P-5, P-6, Kh-1, Kh-2
g__Rathayibacter	M, S-Va, P-1, P-3, P-4, P-5, P-6, Kh-1, Kh-2
g__Kineosporia	M, S-Va, P-1, P-3, P-4, P-5, P-6, Kh-1, Kh-2
f__Kineosporiaceae	M, S-Va, P-1, P-3, P-4, P-5, P-6, Kh-2
g__Sphingobium	M, S-Va, P-1, P-3, P-5, P-6, Kh-1
g__Bauldia	M, S-Va, P-2, P-3, P-5, P-6
g__Verticiella	M, S-Va, P-3, P-4
f__Holophagaceae	M, S-Va, P-3, P-5, Kh-1, Kh-2
g__SWB02	P-1
g__Buchnera	P-1
g__Schlegelella	P-1
g__Nevskia	P-1, P-2, Kh-2
g__Segetibacter	P-1, P-2, P-5, Kh-1
f__Devosiaceae	P-1, P-3, P-4, P-5, P-6
g__Friedmanniella	P-1, P-3, P-5, Kh-1, Kh-2
g__Armatimonadales	P-1, P-4
g__Chitinophaga	P-2
g__Bacteriovorax	P-2, Kh-1
g__Azospira	P-2, Kh-1
g__Advenella	P-2, P-3
g__Mesorhizobium	P-2, P-3, P-5
g__MND1	P-2, P-5
g__SC-I-84	P-2, P-5
g__Tumebacillus	P-3
g__Actinoplanes	P-3
g__Arsenophonus	P-4
g__Hyphomicrobium	P-4, P-5, Kh-1, Kh-2
g__Geobacillus	P-4, P-5, P-6
g__Janthinobacterium	P-5
g__11-24	P-5
g__Haliangium	P-5
f__Methyloligellaceae	P-5
g__Gluconobacter	P-6
g__Globicatella	P-6, Kh-1
p__Myxococcota	S-Va
g__Lysinibacillus	S-Va, P-1, P-2, P-3, P-4, P-5, Kh-2
g__Endobacter	S-Va, P-1, P-2, P-5, Kh-1
f__Anaplasmataceae	S-Va, P-5

## Sheet: Supporting information S5
Supporting information S5. Intersections in 16s data of cultivate-dependent method of V. amurensis plant samples
Taxa of genus level	Where present
g__Pantoea	Gh, M, S-Va, P-3, P-4, Kh-1, Kh-2
g__Methylobacterium-Methylorubrum	Kh-1
g__Lysobacter	Kh-1
g__Enterobacter	Kh-1, Kh-2
g__Acinetobacter	M
g__Priestia	M, Kh-1
g__Paenibacillus	M, P-1, P-2, P-3, P-5
g__Erwinia	M, S-Va, P-1, P-2, P-3, P-4
g__Bacillus	M, S-Va, P-1, P-2, P-3, P-4, P-5, P-6, Kh-1, Kh-2
g__Pseudomonas	M, S-Va, P-3, P-4, P-5, P-6, Kh-1, Kh-2
g__[Rhizobium] sphaerophysae group	P-1
g__Staphylococcus	P-2
g__Rothia	P-2
g__Citrobacter	P-2
g__Lysinibacillus	P-2
g__Neobacillus	P-2
g__Frondihabitans	P-3
g__Labedella	P-3
g__Clavibacter	P-3
g__Achromobacter	P-3
g__Pseudoxanthomonas	P-3
g__Curtobacterium	P-3, P-5, Kh-1, Kh-2
g__Kluyvera	P-4
g__Xanthomonas	P-4, P-6, Kh-1, Kh-2
g__Streptomyces	P-5
g__Luteimonas	P-6
g__Stenotrophomonas	P-6
g__Plantibacter	S-Va
g__Frigoribacterium	S-Va, P-3
g__Sphingomonas	S-Va, P-3, Kh-2

## Sheet: Supporting information S6
Supporting information S6. Intersections in 16S metagenome data of V. coignetiae plant samples
Taxa of genus level	Where present
g__Afipia	S-1
g__Oceanisphaera	S-1
g__Undibacterium	S-1
g__Pedobacter	S-1
f__Rhizobiaceae	S-1
g__Pedomicrobium	S-1
g__Rikenellaceae_RC9_gut_group	S-1
f__Rhizobiales_Incertae_Sedis	S-1
g__Stenotrophomonas	S-1, S-2
g__Microbacterium	S-1, S-2
g__Dechloromonas	S-1, S-2
g__Amnibacterium	S-1, S-2
f__Bacillaceae	S-1, S-2
f__Beijerinckiaceae	S-1, S-2
g__Ellin6067	S-1, S-2
g__Acidiphilium	S-1, S-2
f__Beggiatoaceae	S-1, S-2
g__Pseudoxanthomonas	S-1, S-2
o__Acidobacteriales	S-1, S-2
g__SAR324_clade(Marine_group_B)	S-1, S-2
g__Escherichia-Shigella	S-1, S-2, S-3
g__Hymenobacter	S-1, S-2, S-3
g__Sphingomonas	S-1, S-2, S-3
g__Pseudomonas	S-1, S-2, S-3
g__Methylobacterium-Methylorubrum	S-1, S-2, S-3
g__Massilia	S-1, S-2, S-3
f__Comamonadaceae	S-1, S-2, S-3
g__Cutibacterium	S-1, S-2, S-3
g__Staphylococcus	S-1, S-2, S-3
g__Corynebacterium	S-1, S-2, S-3
g__Sediminibacterium	S-1, S-2, S-3
g__Aureimonas	S-1, S-2, S-3
f__Microbacteriaceae	S-1, S-2, S-3
g__Polaromonas	S-1, S-2, S-3
g__Allorhizobium-Neorhizobium-Pararhizobium-Rhizobium	S-1, S-2, S-3
g__Kineococcus	S-1, S-2, S-3
g__Marmoricola	S-1, S-2, S-3
g__Spirosoma	S-1, S-2, S-3
g__Aquabacterium	S-1, S-2, S-3
f__Kineosporiaceae	S-1, S-2, S-3
g__Acinetobacter	S-1, S-2, S-3
g__1174-901-12	S-1, S-2, S-3
g__Nocardioides	S-1, S-2, S-3
g__Duganella	S-1, S-2, S-3
g__Klenkia	S-1, S-2, S-3
f__Enterobacteriaceae	S-1, S-2, S-3
g__Clavibacter	S-1, S-2, S-3
g__Bacillus	S-1, S-2, S-3
g__Curtobacterium	S-1, S-2, S-3
g__Lawsonella	S-1, S-2, S-3
g__Rathayibacter	S-1, S-2, S-3
g__Streptococcus	S-1, S-2, S-3
g__Novosphingobium	S-1, S-2, S-3
g__Micrococcus	S-1, S-2, S-3
g__Enhydrobacter	S-1, S-2, S-3
g__Sulfuritalea	S-1, S-2, S-3
g__Actinomycetospora	S-1, S-2, S-3
f__Caulobacteraceae	S-1, S-2, S-3
g__Peptoniphilus	S-1, S-2, S-3
g__Roseomonas	S-1, S-2, S-3
f__Nocardioidaceae	S-1, S-2, S-3
g__Lactobacillus	S-1, S-2, S-3
g__Nevskia	S-1, S-2, S-3
g__Curvibacter	S-1, S-2, S-3
f__Xanthobacteraceae	S-1, S-2, S-3
g__Bradyrhizobium	S-1, S-2, S-3
g__Quadrisphaera	S-1, S-2, S-3
f__Sporichthyaceae	S-1, S-2, S-3
g__Nakamurella	S-1, S-2, S-3
f__Sphingomonadaceae	S-1, S-2, S-3
c__Alphaproteobacteria	S-1, S-2, S-3
g__Noviherbaspirillum	S-1, S-2, S-3
f__Acetobacteraceae	S-1, S-2, S-3
g__Acidibacter	S-1, S-2, S-3
f__Neisseriaceae	S-1, S-2, S-3
g__Proteus	S-1, S-2, S-3
g__Actinomyces	S-1, S-2, S-3
g__Paenalcaligenes	S-1, S-2, S-3
g__Halomonas	S-1, S-2, S-3
g__Anaerobacillus	S-1, S-2, S-3
f__Anaplasmataceae	S-1, S-2, S-3
g__Cavicella	S-1, S-2, S-3
g__37-13	S-1, S-2, S-3
g__Neisseria	S-1, S-2, S-3
g__Abditibacterium	S-1, S-2, S-3
g__Deinococcus	S-1, S-2, S-3
f__Chitinophagaceae	S-1, S-2, S-3
g__Paracoccus	S-1, S-2, S-3
g__Bauldia	S-1, S-2, S-3
p__Desulfobacterota	S-1, S-2, S-3
g__Rhodococcus	S-1, S-2, S-3
f__Intrasporangiaceae	S-1, S-2, S-3
g__Fibrella	S-1, S-2, S-3
g__Gordonia	S-1, S-2, S-3
g__Reyranella	S-1, S-2, S-3
g__Varibaculum	S-1, S-2, S-3
f__Myxococcaceae	S-1, S-2, S-3
g__Heliimonas	S-1, S-2, S-3
g__Edaphobaculum	S-1, S-2, S-3
g__DSSD61	S-1, S-2, S-3
f__Erwiniaceae	S-1, S-3
g__Psychrobacter	S-1, S-3
g__Neochlamydia	S-1, S-3
g__Friedmanniella	S-1, S-3
g__Sporosarcina	S-1, S-3
g__Sphingobium	S-2
f__Aeromonadaceae	S-2
g__Herbaspirillum	S-2
g__Mucilaginibacter	S-2
o__Bacillales	S-2
g__Modestobacter	S-2
g__Devosia	S-2
g__Kineosporia	S-2
g__Delftia	S-2
f__Oxalobacteraceae	S-2
g__Comamonas	S-2
g__Veillonella	S-2
f__Lachnospiraceae	S-2
g__MND1	S-2
g__KD4-96	S-2
f__Holophagaceae	S-2
g__Pseudogracilibacillus	S-2
g__Kytococcus	S-2
g__Lautropia	S-2
g__Pantoea	S-2, S-3
g__Chryseobacterium	S-2, S-3
g__Aeromonas	S-2, S-3
g__Brevundimonas	S-2, S-3
g__Dermacoccus	S-2, S-3
g__Paenibacillus	S-2, S-3
g__Burkholderia-Caballeronia-Paraburkholderia	S-2, S-3
g__Dyadobacter	S-2, S-3
g__Blastococcus	S-2, S-3
g__Xanthomonas	S-2, S-3
g__Bacteriovorax	S-2, S-3
g__Azospira	S-2, S-3
f__Micrococcaceae	S-2, S-3
f__Rhodobacteraceae	S-2, S-3
g__Gemella	S-2, S-3
g__Mycobacterium	S-2, S-3
g__TRA3-20	S-2, S-3
g__Haemophilus	S-2, S-3
g__Enterococcus	S-2, S-3
g__Moraxella	S-2, S-3
g__Caulobacter	S-2, S-3
g__Abiotrophia	S-2, S-3
g__P3OB-42	S-2, S-3
g__Pseudonocardia	S-2, S-3
g__Granulicatella	S-2, S-3
g__Solirubrobacter	S-3
g__Salinicoccus	S-3
g__Skermanella	S-3
g__Hyphomicrobium	S-3
g__Cytophaga	S-3
g__Verticiella	S-3
o__Aeromonadales	S-3
g__Globicatella	S-3
g__Geobacillus	S-3
g__Lysinibacillus	S-3
g__Fenollaria	S-3
o__Gaiellales	S-3
g__Advenella	S-3

## Sheet: Supporting information S7
Supporting information S7. Intersections in 16s data of cultivate-dependent method of V. coignetiae plant samples
Taxa of genus level	Where present
g__Pseudomonas	S-1, S-2
g__Erwinia	S-1, S-2
g__Bacillus	S-1, S-2, S-3
g__Frigoribacterium	S-1, S-2, S-3
g__Acinetobacter	S-2
g__Serratia	S-2
g__Curtobacterium	S-2, S-3
g__Frondihabitans	S-2, S-3
g__Sphingomonas	S-2, S-3
g__Methylobacterium-Methylorubrum	S-2, S-3
g__Pantoea	S-3

## Sheet: Supporting information S8
Supporting information S8. ITS data's NMDS ordination plot of V. amurensis and V. coignetiae plant samples

## Sheet: Supporting information S9
Supporting information S9. Intersections in ITS metagenome data of V. amurensis plant samples
Taxa of genus level	Where present
g__Nemania	Gh
g__Peroneutypa	Gh
g__Gyromitra	Gh
g__Sporisorium	Gh
g__Moesziomyces	Gh, Kh-1, Kh-2
g__Stereum	Gh, M
g__Schizophyllum	Gh, M, P-1, P-2, P-3, P-4, P-5, P-6, Kh-1
g__Irpex	Gh, M, P-1, P-2, P-4, P-5, Kh-1, Kh-2
c__Dothideomycetes	Gh, M, P-1, P-4, P-6, Kh-1, Kh-2
g__Fomitopsis	Gh, M, P-2, Kh-2
g__Phlebia	Gh, M, P-2, P-3, P-4, P-5, P-6, Kh-1
g__Rhodotorula	Gh, M, P-2, P-3, P-4, P-5, P-6, Kh-1, Kh-2
g__Debaryomyces	Gh, M, P-2, P-3, P-5, P-6
g__Corynespora	Gh, M, P-2, P-4, P-5, Kh-2
g__Peniophora	Gh, M, P-2, P-4, P-5, P-6, Kh-1
g__Ophiognomonia	Gh, M, P-2, P-4, P-5, P-6, Kh-1
g__Meyerozyma	Gh, M, P-2, P-4, P-5, P-6, Kh-2
g__Aspergillus	Gh, M, P-2, P-4, P-5, P-6, Kh-2
g__Trichoderma	Gh, M, P-2, P-5, P-6, Kh-1
g__Penicillium	Gh, M, P-2, P-5, P-6, Kh-1, Kh-2
o__Cantharellales	Gh, M, P-4, P-5, P-6
g__Lentinus	Gh, M, P-5
g__Panellus	Gh, M, P-5
g__Trametes	Gh, M, P-5, Kh-2
g__Cylindrobasidium	Gh, M, S-Va, P-1, P-2, P-3, P-4, P-5, P-6, Kh-1
g__Cladosporium	Gh, M, S-Va, P-1, P-2, P-3, P-4, P-5, P-6, Kh-1, Kh-2
g__Malassezia	Gh, M, S-Va, P-1, P-2, P-3, P-4, P-5, P-6, Kh-1, Kh-2
g__Aureobasidium	Gh, M, S-Va, P-1, P-2, P-3, P-4, P-5, P-6, Kh-1, Kh-2
g__Vishniacozyma	Gh, M, S-Va, P-1, P-2, P-3, P-4, P-5, P-6, Kh-1, Kh-2
g__Alternaria	Gh, M, S-Va, P-1, P-2, P-3, P-4, P-5, P-6, Kh-1, Kh-2
g__Cercospora	Gh, M, S-Va, P-1, P-2, P-3, P-4, P-5, P-6, Kh-1, Kh-2
g__Saccharomyces	Gh, M, S-Va, P-1, P-2, P-3, P-4, P-5, P-6, Kh-1, Kh-2
f__Sporocadaceae	Gh, M, S-Va, P-1, P-2, P-3, P-4, P-5, P-6, Kh-1, Kh-2
f__Filobasidiaceae	Gh, M, S-Va, P-1, P-2, P-3, P-4, P-5, P-6, Kh-1, Kh-2
g__Cystobasidium	Gh, M, S-Va, P-1, P-2, P-3, P-4, P-6, Kh-1, Kh-2
g__Malasseziales_gen_Incertae_sedis	Gh, M, S-Va, P-1, P-2, P-4, P-5, P-6, Kh-1, Kh-2
p__Basidiomycota	Gh, M, S-Va, P-1, P-2, P-4, P-5, P-6, Kh-1, Kh-2
g__Golubevia	Gh, M, S-Va, P-1, P-2, P-4, P-6, Kh-1, Kh-2
g__Fusarium	Gh, M, S-Va, P-1, P-3, P-4, P-5, P-6, Kh-1, Kh-2
g__Sporobolomyces	Gh, M, S-Va, P-2, P-4, Kh-1, Kh-2
g__Microcyclosporella	Gh, M, S-Va, P-2, P-5, P-6, Kh-1, Kh-2
g__Plasmopara	Gh, M, S-Va, P-3, P-4, P-5, P-6, Kh-1, Kh-2
g__Cercozoa_gen_Incertae_sedis	Gh, M, S-Va, P-3, P-4, P-5, P-6, Kh-1, Kh-2
g__Ganoderma	Gh, M, S-Va, P-4, P-6, Kh-1, Kh-2
f__Tympanidaceae	Gh, P-1, P-4, Kh-1, Kh-2
o__Pezizales	Gh, P-2
g__Phyllactinia	Gh, P-2
o__Dothideales	Gh, P-2, P-4, P-6, Kh-1, Kh-2
g__Sistotrema	Gh, P-2, P-5
g__Candida	Gh, P-2, P-5, P-6, Kh-1, Kh-2
g__Cryptomarasmius	Gh, P-3, P-6, Kh-1
g__Acremonium	Gh, P-4, P-6
g__Flammulina	Gh, P-5
f__Stachybotryaceae	Gh, P-5
g__Gloeoporus	Gh, P-5, Kh-1
g__Pseudopithomyces	Gh, P-5, Kh-1, Kh-2
g__Robbauera	Gh, P-6
g__Strobilurus	Gh, S-Va
g__Naganishia	Gh, S-Va, P-2, P-3, P-4, P-5, Kh-1
g__Sampaiozyma	Kh-1
g__Antarctolichenia	Kh-1
g__Setomelanomma	Kh-1, Kh-2
f__Mollisiaceae	Kh-1, Kh-2
g__Amarenographium	Kh-2
g__Filobasidiales_gen_Incertae_sedis	M, P-1
g__Curvibasidium	M, P-1, P-2, P-3, P-4, P-5, Kh-2
g__Dothiora	M, P-1, P-2, P-3, P-4, P-5, P-6, Kh-2
g__Dioszegia	M, P-1, P-2, P-3, P-4, P-5, P-6, Kh-2
g__Lophiotrema	M, P-1, P-2, P-3, P-4, P-6, Kh-1
g__Xylaria	M, P-1, P-2, P-4, P-5
g__Trichomerium	M, P-1, P-2, P-4, P-6, Kh-1, Kh-2
g__Hyphozyma	M, P-1, P-2, P-4, P-6, Kh-1, Kh-2
g__Articulospora	M, P-1, P-3, P-4, P-5, P-6, Kh-1, Kh-2
f__Orbiliaceae	M, P-1, P-4
o__Helotiales	M, P-1, P-4, P-5, P-6, Kh-1, Kh-2
g__Orbilia	M, P-1, P-4, P-5, P-6, Kh-1, Kh-2
g__Wojnowiciella	M, P-1, P-5, P-6, Kh-1
g__Russulales_gen_Incertae_sedis	M, P-2, P-3, P-4, P-5, Kh-1, Kh-2
g__Setophoma	M, P-2, P-5, Kh-1, Kh-2
f__Didymellaceae	M, P-3, P-4, P-5, P-6, Kh-1, Kh-2
g__Acrospermum	M, P-3, P-4, P-6
g__Cyphellophora	M, P-3, P-4, P-6, Kh-1, Kh-2
g__Elsinoe	M, P-3, P-4, P-6, Kh-2
f__Psathyrellaceae	M, P-3, P-5, P-6, Kh-1, Kh-2
g__Ustilentyloma	M, P-3, P-6, Kh-1, Kh-2
g__Polyporales_gen_Incertae_sedis	M, P-4, P-5, Kh-1
g__Protista_gen_Incertae_sedis	M, P-4, P-5, P-6, Kh-1
g__Diaporthe	M, S-Va, P-1, P-2, P-3, P-4, P-5, P-6, Kh-1
g__Paraphoma	M, S-Va, P-1, P-2, P-3, P-4, P-5, P-6, Kh-1, Kh-2
o__Pleosporales	M, S-Va, P-1, P-2, P-3, P-4, P-5, P-6, Kh-1, Kh-2
p__Ascomycota	M, S-Va, P-1, P-2, P-3, P-4, P-5, P-6, Kh-1, Kh-2
g__Taphrina	M, S-Va, P-1, P-2, P-3, P-4, P-5, P-6, Kh-1, Kh-2
g__Buckleyzyma	M, S-Va, P-1, P-2, P-3, P-4, P-5, P-6, Kh-1, Kh-2
g__Rachicladosporium	M, S-Va, P-1, P-2, P-3, P-4, P-5, P-6, Kh-1, Kh-2
g__Filobasidium	M, S-Va, P-1, P-2, P-3, P-4, P-5, P-6, Kh-1, Kh-2
g__Leptospora	M, S-Va, P-1, P-2, P-3, P-4, P-5, P-6, Kh-1, Kh-2
g__Exobasidium	M, S-Va, P-1, P-2, P-3, P-4, P-5, P-6, Kh-1, Kh-2
g__Mrakia	M, S-Va, P-1, P-2, P-3, P-4, P-5, P-6, Kh-1, Kh-2
g__Symmetrospora	M, S-Va, P-1, P-2, P-3, P-4, P-5, P-6, Kh-1, Kh-2
g__Phaeosphaeria	M, S-Va, P-1, P-2, P-3, P-4, P-5, P-6, Kh-1, Kh-2
g__Sclerostagonospora	M, S-Va, P-1, P-2, P-3, P-4, P-5, P-6, Kh-1, Kh-2
g__Cystofilobasidium	M, S-Va, P-1, P-2, P-3, P-4, P-5, P-6, Kh-1, Kh-2
g__Kabatina	M, S-Va, P-1, P-2, P-4, P-5, P-6, Kh-1, Kh-2
f__Dothideaceae	M, S-Va, P-1, P-2, P-4, P-5, P-6, Kh-1, Kh-2
c__Tremellomycetes	M, S-Va, P-1, P-2, P-4, P-6, Kh-1, Kh-2
g__Neocucurbitaria	M, S-Va, P-1, P-2, P-4, P-6, Kh-2
g__Pseudophaeosphaeria	M, S-Va, P-1, P-2, P-5, P-6, Kh-1, Kh-2
g__Tricellula	M, S-Va, P-1, P-3, P-4, P-5, P-6, Kh-1, Kh-2
g__Erythrobasidium	M, S-Va, P-1, P-3, P-4, P-5, P-6, Kh-1, Kh-2
g__Kondoa	M, S-Va, P-1, P-3, P-4, P-5, P-6, Kh-2
g__Itersonilia	M, S-Va, P-1, P-3, P-4, P-6, Kh-2
g__Seimatosporium	M, S-Va, P-1, P-5
g__Pseudozyma	M, S-Va, P-2, P-3, P-4, Kh-1, Kh-2
f__Phaeosphaeriaceae	M, S-Va, P-2, P-3, P-4, P-5, P-6, Kh-1, Kh-2
g__Ramularia	M, S-Va, P-2, P-3, P-4, P-5, P-6, Kh-1, Kh-2
c__Leotiomycetes	M, S-Va, P-3, P-4, P-5, P-6, Kh-2
g__Bensingtonia	M, S-Va, P-4, P-6, Kh-2
g__Bannozyma	P-1
g__Alatosessilispora	P-1, Kh-2
g__Neophaeomoniella	P-1, P-2
g__Muriphaeosphaeria	P-1, P-2, P-4, Kh-2
f__Phaeomoniellaceae	P-1, P-2, P-4, Kh-2
g__Xenoseimatosporium	P-1, P-2, P-4, P-6, Kh-1, Kh-2
g__Paraloratospora	P-1, P-2, P-4, P-6, Kh-1, Kh-2
g__Udeniomyces	P-1, P-2, P-5, Kh-1, Kh-2
g__Phaeosphaeriaceae_gen_Incertae_sedis	P-1, P-2, P-5, Kh-1, Kh-2
g__Knufia	P-1, P-2, P-5, P-6, Kh-1
g__Rhodosporidiobolus	P-1, P-2, P-5, P-6, Kh-1
o__Tremellales	P-1, P-3, P-4, P-6, Kh-1
g__Exophiala	P-1, P-3, P-6, Kh-1, Kh-2
o__Hypocreales	P-2
g__Erysiphe	P-2
g__Dothideales_gen_Incertae_sedis	P-2, P-4
g__Endoconidioma	P-2, P-4, Kh-1, Kh-2
g__Typhula	P-2, P-4, P-5
g__Paraophiobolus	P-2, P-4, P-5, Kh-1, Kh-2
g__Neodidymelliopsis	P-3, Kh-1, Kh-2
g__Paraleptosphaeria	P-3, P-4
g__Niesslia	P-3, P-4
g__Xenoramularia	P-3, P-4, Kh-1
g__Diatractium	P-3, P-4, P-5, Kh-1
g__Neoophiobolus	P-3, P-4, P-5, P-6
f__Mycosphaerellaceae	P-3, P-4, P-5, P-6, Kh-2
g__Neofabraea	P-3, P-4, P-6
c__Oomycetes	P-4, Kh-2
g__Thyrostroma	P-4, P-5, P-6
g__Teratoramularia	P-4, P-6
g__Acaromyces	P-5
g__Neoplatysporoides	P-5, Kh-1
g__Tubaria	P-5, P-6
g__Pholiota	P-6, Kh-2
c__Cystobasidiomycetes	S-Va
g__Leptosphaeria	S-Va, Kh-1
g__Kalmanozyma	S-Va, Kh-1, Kh-2
g__Chrysozyma	S-Va, Kh-2
g__Pseudoophiobolus	S-Va, P-1, Kh-1, Kh-2
g__Pleiochaeta	S-Va, P-1, P-2, P-4, P-5, P-6, Kh-1, Kh-2
g__Genolevuria	S-Va, P-1, P-2, P-4, P-5, P-6, Kh-1, Kh-2
g__Chaetothyriales_gen_Incertae_sedis	S-Va, P-1, P-2, P-4, P-6, Kh-1, Kh-2
g__Farysia	S-Va, P-1, P-3
g__Calloria	S-Va, P-1, P-3, P-4, P-6, Kh-1, Kh-2
g__Dothidea	S-Va, P-1, P-5, P-6, Kh-1, Kh-2
g__Plenodomus	S-Va, P-2, Kh-1, Kh-2
g__Podosphaera	S-Va, P-2, Kh-2
g__Leucosporidium	S-Va, P-2, P-3, P-4, P-6, Kh-1, Kh-2
c__Sordariomycetes	S-Va, P-2, P-4, P-5
c__Exobasidiomycetes	S-Va, P-3, Kh-1, Kh-2
g__Heterocephalacria	S-Va, P-3, P-4, Kh-1
g__Neodevriesia	S-Va, P-3, P-4, Kh-2
g__Neosetophoma	S-Va, P-3, P-5, P-6, Kh-1, Kh-2
g__Radulidium	S-Va, P-3, P-6, Kh-1
g__Peltaster	S-Va, P-4, P-5
o__Mycosphaerellales	S-Va, P-4, P-6, Kh-1
g__Pseudomassaria	S-Va, P-4, P-6, Kh-2
f__Sclerotiniaceae	S-Va, P-4, P-6, Kh-2
g__Dissoconium	S-Va, P-6, Kh-1
g__Tilletiopsis	S-Va, P-6, Kh-1, Kh-2
g__Entyloma	S-Va, P-6, Kh-1, Kh-2
g__Neovaginatispora	S-Va, P-6, Kh-1, Kh-2
g__Hymenoscyphus	S-Va, P-6, Kh-1, Kh-2

## Sheet: Supporting information S10
Supporting information S10. Intersections in ITS data of cultivate-dependent method of V. amurensis plant samples
Taxa of genus level	Where present
g__Penicillium	M
g__Didymella	M, P-1, P-2, P-3, P-5
g__Cladosporium	P-1, P-3, P-4
g__Aureobasidium	P-2
g__Cryptosporiopsis	P-4
g__Exobasidium	P-4
g__Filobasidium	P-5
g__Nothophoma	P-5
g__Dothiora	P-5
g__Arthrinium	S-Va
g__Nemania	S-Va
g__Pestalotiopsis	S-Va
g__Vishniacozyma	S-Va, P-5

[truncated: 5 more sheets: Supporting information S11, Supporting information S12, Supporting information S13, Supporting information S14, Supporting information S15]
